# Supplementary material for: Effectiveness of Treatment of Periapical Lesions in Mature and Immature Permanent Teeth Depending on the Treatment Method Used: A Critical Narrative Review Guided by Systematic Principles
Source: J Clin Med. 2025 Jul 17;14(14):5083. doi: 10.3390/jcm14145083 (PMC12295325; doi:10.3390/jcm14145083)
Supplement: Supplementary file 1 [file jcm-14-05083-s001.zip]

Archive with 1 entries (1 files):
- jcm-3728122-supplementary.pdf
